# Supplementary material for: Predicting marine habitat for marbled murrelets during breeding and nonbreeding seasons in the Salish Sea, British Columbia, Canada
Source: PLoS One. 2025 Jan 16;20(1):e0316946. doi: 10.1371/journal.pone.0316946 (PMC11737741; doi:10.1371/journal.pone.0316946)
Supplement: S1 Table — (XLSX) [file pone.0316946.s006.xlsx]

## Sheet: S1_Table_joined
PINO	Principal Investigator	Year	SurveyType	Average Survey Size (m2)	Minimum Survey Size (m2)	Maximum Survey Size (m2)	Number of Centroids	Area effort range	Reference	Comments
BS	Bernard Schroeder	2015	Marine Surveys	393552.28488372097	106356	400246	172	NA	Schroeder, B. Bland, L. Cragg, J. and P. Berst. 2016. Population Abundance and At-Sea Density Surveys of Marbled Murrelets in Desolation Sound 2015. Unpublished report to Environment and Climate Change Canada, Canadian Wildlife Service, and B.C. Ministry of Forests, Lands and Natural Resource Operations.
BirdSC	Birds Canada	2000	Shoreline Surveys	589564.72625698301	23344	1368005	358	NA	NatureCounts - NatureCounts
BirdSC	Birds Canada	2001	Shoreline Surveys	614310.89152542397	21634	1490022	295	NA	NatureCounts - NatureCounts
BirdSC	Birds Canada	2002	Shoreline Surveys	631316.47407407395	21634	1490022	270	NA	NatureCounts - NatureCounts
BirdSC	Birds Canada	2003	Shoreline Surveys	603964.24596774206	21634	1490022	248	NA	NatureCounts - NatureCounts
BirdSC	Birds Canada	2004	Shoreline Surveys	563453.23684210505	21634	1490022	266	NA	NatureCounts - NatureCounts
BirdSC	Birds Canada	2005	Shoreline Surveys	544678	66414	1368005	241	NA	NatureCounts - NatureCounts
BirdSC	Birds Canada	2006	Shoreline Surveys	522756.93150684901	61802	1353873	219	NA	NatureCounts - NatureCounts
BirdSC	Birds Canada	2007	Shoreline Surveys	526690.27513227495	61802	1288569	189	NA	NatureCounts - NatureCounts
BirdSC	Birds Canada	2008	Shoreline Surveys	515657.79289940803	61802	1288569	169	NA	NatureCounts - NatureCounts
BirdSC	Birds Canada	2009	Shoreline Surveys	519739.93529411801	61802	1490022	170	NA	NatureCounts - NatureCounts
BirdSC	Birds Canada	2010	Shoreline Surveys	557268	49410	1490022	161	NA	NatureCounts - NatureCounts
BirdSC	Birds Canada	2010	Marine Surveys	587785.45454545505	159975	1098124	11	NA	NatureCounts - NatureCounts
BirdSC	Birds Canada	2011	Shoreline Surveys	588752.13157894695	61802	1490022	152	NA	NatureCounts - NatureCounts
BirdSC	Birds Canada	2011	Marine Surveys	587785.45454545505	159975	1098124	33	NA	NatureCounts - NatureCounts
BirdSC	Birds Canada	2012	Shoreline Surveys	561284.22516556305	61802	1490022	151	NA	NatureCounts - NatureCounts
BirdSC	Birds Canada	2013	Shoreline Surveys	486255	49410	1490022	88	NA	NatureCounts - NatureCounts
BirdSC	Birds Canada	2014	Shoreline Surveys	497163.89010989002	66414	1490022	91	NA	NatureCounts - NatureCounts
BirdSC	Birds Canada	2015	Shoreline Surveys	431736.20930232602	61802	1490022	86	NA	NatureCounts - NatureCounts
BirdSC	Birds Canada	2016	Shoreline Surveys	396671.47887323902	63246	1368005	71	NA	NatureCounts - NatureCounts
BirdSC	Birds Canada	2017	Shoreline Surveys	550826.92941176496	61802	1404305	85	NA	NatureCounts - NatureCounts
BirdSC	Birds Canada	2018	Shoreline Surveys	501076.84210526297	63246	1404305	76	NA	NatureCounts - NatureCounts
BirdSC	Birds Canada	2019	Shoreline Surveys	568707.40298507502	75154	1404305	67	NA	NatureCounts - NatureCounts
BirdSC	Birds Canada	2020	Shoreline Surveys	584749.19999999995	75154	1490022	80	NA	NatureCounts - NatureCounts
BirdSC	Birds Canada	2021	Shoreline Surveys	609948.86842105305	75154	1370950	38	NA	NatureCounts - NatureCounts
BirdSC	Birds Canada	2022	Shoreline Surveys	559936.90909090894	75154	1368005	22	NA	NatureCounts - NatureCounts
CFO	Caroline Fox	2020	Marine Surveys	379043	143744	422832	3919	NA	ECCC CWS unpublished	Distance sampling modified to strip width, 200 m distance width applied
CFO	Caroline Fox	2021	Marine Surveys	372286.78820282902	135213	680268	2899	NA	ECCC CWS unpublished	Distance sampling modified to strip width, 200 m distance width applied
CL	Cecilia Lougheed	2000	Marine Surveys	1256475	1179754	1333196	16	NA	SFU CWE unpublished	RIC standards 1995 were 300m on each side of vessel
CL	Cecilia Lougheed	2001	Marine Surveys	1256475	1179754	1333196	18	NA	SFU CWE unpublished	RIC standards 1995 were 300m on each side of vessel
DB	Doug Bertram	2015	Marine Surveys	387338	70685	577200	40	NA	ECCC WRD unpublished	Strip transect with survey widths ranging from 150 - 200 m OR Static surveys done from sea, counts around vessel
DB	Doug Bertram	2016	Marine Surveys	412677.76315789501	70685	598200	418	NA	ECCC WRD unpublished	Strip transect with survey widths ranging from 150 - 200 m OR Static surveys done from sea, counts around vessel
DB	Doug Bertram	2017	Marine Surveys	327210.81645569601	70685	597200	790	NA	ECCC WRD unpublished	Strip transect with survey widths ranging from 150 - 200 m OR Static surveys done from sea, counts around vessel
DB	Doug Bertram	2018	Marine Surveys	428335.64965197199	54400	6e+05	431	NA	ECCC WRD unpublished	Strip transect with survey widths ranging from 150 - 200 m OR Static surveys done from sea, counts around vessel
DB	Doug Bertram	2019	Marine Surveys	439880.07312614302	75600	6e+05	547	NA	ECCC WRD unpublished	Strip transect with survey widths ranging from 150 - 200 m OR Static surveys done from sea, counts around vessel
DB	Doug Bertram	2022	Marine Surveys	309787.57547169802	89583	409758	106	NA	ECCC WRD unpublished	Strip transect with survey widths ranging from 150 - 200 m
DE	Dan Elser	2001	Shoreline Surveys	399132.76923076902	362453	442105	26	NA	SFU CWE unpublished	Repeat of surveys of polygons by Dawe, N.K., R. Buechert and D.E.C. Trethewey. 1998. _x000D__x000D_ Bird Use of Baynes Sound - Comox Harbour, Vancouver Island, British Columbia. 1980-1981. _x000D__x000D_ Technical Report Series No. 286, Canadian Wildlife Service, Pacific and Yukon Region, _x000D__x000D_ British Columbia.
DE	Dan Elser	2002	Shoreline Surveys	372612.29245283001	47250	442105	212	NA	SFU CWE unpublished	Repeat of surveys of polygons by Dawe, N.K., R. Buechert and D.E.C. Trethewey. 1998. _x000D__x000D_ Bird Use of Baynes Sound - Comox Harbour, Vancouver Island, British Columbia. 1980-1981. _x000D__x000D_ Technical Report Series No. 286, Canadian Wildlife Service, Pacific and Yukon Region, _x000D__x000D_ British Columbia.
DE	Dan Elser	2003	Shoreline Surveys	348014.61031518597	47250	423903	349	NA	SFU CWE unpublished	Repeat of surveys of polygons by Dawe, N.K., R. Buechert and D.E.C. Trethewey. 1998. _x000D__x000D_ Bird Use of Baynes Sound - Comox Harbour, Vancouver Island, British Columbia. 1980-1981. _x000D__x000D_ Technical Report Series No. 286, Canadian Wildlife Service, Pacific and Yukon Region, _x000D__x000D_ British Columbia.
DE	Dan Elser	2004	Shoreline Surveys	313969.75095785398	47250	423903	261	NA	SFU CWE unpublished	Repeat of surveys of polygons by Dawe, N.K., R. Buechert and D.E.C. Trethewey. 1998. _x000D__x000D_ Bird Use of Baynes Sound - Comox Harbour, Vancouver Island, British Columbia. 1980-1981. _x000D__x000D_ Technical Report Series No. 286, Canadian Wildlife Service, Pacific and Yukon Region, _x000D__x000D_ British Columbia.
DE	Dan Elser	2005	Shoreline Surveys	353161.57142857101	47250	423903	84	NA	SFU CWE unpublished	Repeat of surveys of polygons by Dawe, N.K., R. Buechert and D.E.C. Trethewey. 1998. _x000D__x000D_ Bird Use of Baynes Sound - Comox Harbour, Vancouver Island, British Columbia. 1980-1981. _x000D__x000D_ Technical Report Series No. 286, Canadian Wildlife Service, Pacific and Yukon Region, _x000D__x000D_ British Columbia.
GK	Gary Kaiser	2002	Marine Surveys	814216.38888888899	151500	3506100	36	NA	ECCC CWS unpublished	Northern Georgia Strait March April Surveys
GK	Gary Kaiser	2003	Marine Surveys	1.16636e+06	162000	1488500	87	NA	ECCC CWS unpublished	Northern Georgia Strait March April Surveys
JCr	Jenna Cragg	2015	Shoreline Surveys	1570795	1570795	1570795	99	NA	ECCC WRD unpublished	Repeat of surveys by Sullivan, T.M., RW. Butler, and W.S. Boyd. 2002. Seasonal distribution of waterbirds in relation to spawning Pacific Herring, Clupea pallasi, in the Strait of Georgia, British Columbia. Canadian Field-Naturalist 116(3): 366-376.
JCr	Jenna Cragg	2016	Shoreline Surveys	1570795	1570795	1570795	91	NA	ECCC WRD unpublished	Repeat of surveys by Sullivan, T.M., RW. Butler, and W.S. Boyd. 2002. Seasonal distribution of waterbirds in relation to spawning Pacific Herring, Clupea pallasi, in the Strait of Georgia, British Columbia. Canadian Field-Naturalist 116(3): 366-376.
KM	Ken Morgan	2000	Marine Surveys	781381	663486	911109	10	NA	ECCC CWS unpublished	Ships of Opportunity Surveys
KM	Ken Morgan	2003	Marine Surveys	740289.35135135101	143743	1164466	74	NA	ECCC CWS unpublished	Ships of Opportunity Surveys
KM	Ken Morgan	2004	Marine Surveys	334052.90000000002	290517	353201	20	NA	ECCC CWS unpublished	Ships of Opportunity Surveys
KM	Ken Morgan	2005	Marine Surveys	425174.13513513497	387292	482357	37	NA	ECCC CWS unpublished	Ships of Opportunity Surveys
KM	Ken Morgan	2006	Marine Surveys	470024.19642857101	125262	604715	168	NA	ECCC CWS unpublished	Ships of Opportunity Surveys
KM	Ken Morgan	2007	Marine Surveys	417333	348419	482886	56	NA	ECCC CWS unpublished	Ships of Opportunity Surveys
KM	Ken Morgan	2010	Marine Surveys	351147.69230769202	291156	438418	13	NA	ECCC CWS unpublished	Ships of Opportunity Surveys
KM	Ken Morgan	2014	Marine Surveys	429088.54166666698	99750	679750	48	NA	ECCC CWS unpublished	Ships of Opportunity Surveys
KM	Ken Morgan	2015	Marine Surveys	481624.21383647801	70500	742000	159	NA	ECCC CWS unpublished	Ships of Opportunity Surveys
KM	Ken Morgan	2017	Marine Surveys	405410.30534351099	172250	709000	131	NA	ECCC CWS unpublished	Ships of Opportunity Surveys
MH	Mark Hipfner	2003	Marine Surveys	167320.33333333299	38277	440632	222	NA	ECCC CWS unpublished	Howe Sound Survey
MH	Mark Hipfner	2004	Marine Surveys	138972	40977	409631	32	NA	ECCC CWS unpublished	Howe Sound Survey
PA	Peter Arcese	2010	Shoreline Surveys	337344.70588235301	47250	449229	34	NA	UBC unpublished data	Repeat of surveys of polygons by Dawe, N.K., R. Buechert and D.E.C. Trethewey. 1998. Bird Use of Baynes Sound - Comox Harbour, Vancouver Island, British Columbia. 1980-1981. Technical Report Series No. 286, Canadian Wildlife Service, Pacific and Yukon Region, British Columbia.
PA	Peter Arcese	2011	Shoreline Surveys	337344.70588235301	47250	449229	34	NA	UBC unpublished data	Repeat of surveys of polygons by Dawe, N.K., R. Buechert and D.E.C. Trethewey. 1998. Bird Use of Baynes Sound - Comox Harbour, Vancouver Island, British Columbia. 1980-1981. Technical Report Series No. 286, Canadian Wildlife Service, Pacific and Yukon Region, British Columbia.
RB	Rob Butler	2012	Marine Surveys	343893.80800000002	254508	481121	750	NA	NatureCounts - NatureCounts
RB	Rob Butler	2013	Marine Surveys	343893.80800000002	254508	481121	625	NA	NatureCounts - NatureCounts
RB	Rob Butler	2014	Marine Surveys	471633.30053191498	262762	564109	376	NA	Butler, R.W., A. R. Couturier, S. Richmond, E. Dickson, H. Middleton and P. Beaty. 2018. Status and Distribution of Marine Birds and Mammals in Southern Howe Sound, British Columbia. Pacific WildLife Foundation & Bird Studies Canada. Unpublished Report. Port Moody, BC and Port Rowan, Ontario.
RB	Rob Butler	2015	Marine Surveys	460832.19930069899	262762	564109	286	NA	Butler, R.W., A. R. Couturier, S. Richmond, E. Dickson, H. Middleton and P. Beaty. 2018. Status and Distribution of Marine Birds and Mammals in Southern Howe Sound, British Columbia. Pacific WildLife Foundation & Bird Studies Canada. Unpublished Report. Port Moody, BC and Port Rowan, Ontario.
SB	Sean Boyd	2000	Shoreline Surveys	131067	94487	261020	416	NA	ECCC 2022. Stanley Park Winter Waterbird Surveys, British Columbia, Canada (1995-2019). Stanley Park Winter Waterbird Surveys, British Columbia, Canada (1995-2019) - Open Government Portal [Accessed 1 June 2023]
SB	Sean Boyd	2001	Shoreline Surveys	131067	94487	261020	336	NA	ECCC 2022. Stanley Park Winter Waterbird Surveys, British Columbia, Canada (1995-2019). Stanley Park Winter Waterbird Surveys, British Columbia, Canada (1995-2019) - Open Government Portal [Accessed 1 June 2023]
SB	Sean Boyd	2002	Shoreline Surveys	131560	94487	261020	409	NA	ECCC 2022. Stanley Park Winter Waterbird Surveys, British Columbia, Canada (1995-2019). Stanley Park Winter Waterbird Surveys, British Columbia, Canada (1995-2019) - Open Government Portal [Accessed 1 June 2023]
SB	Sean Boyd	2003	Shoreline Surveys	131228	94487	261020	372	NA	ECCC 2022. Stanley Park Winter Waterbird Surveys, British Columbia, Canada (1995-2019). Stanley Park Winter Waterbird Surveys, British Columbia, Canada (1995-2019) - Open Government Portal [Accessed 1 June 2023]
SB	Sean Boyd	2004	Shoreline Surveys	123803.25274725301	78740	261020	273	NA	ECCC 2022. Stanley Park Winter Waterbird Surveys, British Columbia, Canada (1995-2019). Stanley Park Winter Waterbird Surveys, British Columbia, Canada (1995-2019) - Open Government Portal [Accessed 1 June 2023]
SB	Sean Boyd	2005	Shoreline Surveys	119556.65690376599	78740	261020	239	NA	ECCC 2022. Stanley Park Winter Waterbird Surveys, British Columbia, Canada (1995-2019). Stanley Park Winter Waterbird Surveys, British Columbia, Canada (1995-2019) - Open Government Portal [Accessed 1 June 2023]
SB	Sean Boyd	2006	Shoreline Surveys	131253	94487	261020	363	NA	ECCC 2022. Stanley Park Winter Waterbird Surveys, British Columbia, Canada (1995-2019). Stanley Park Winter Waterbird Surveys, British Columbia, Canada (1995-2019) - Open Government Portal [Accessed 1 June 2023]
SB	Sean Boyd	2007	Shoreline Surveys	121743	106801	143343	71	NA	ECCC 2022. Stanley Park Winter Waterbird Surveys, British Columbia, Canada (1995-2019). Stanley Park Winter Waterbird Surveys, British Columbia, Canada (1995-2019) - Open Government Portal [Accessed 1 June 2023]
SB	Sean Boyd	2010	Shoreline Surveys	131475	94487	261020	125	NA	ECCC 2022. Stanley Park Winter Waterbird Surveys, British Columbia, Canada (1995-2019). Stanley Park Winter Waterbird Surveys, British Columbia, Canada (1995-2019) - Open Government Portal [Accessed 1 June 2023]
SB	Sean Boyd	2011	Shoreline Surveys	215394.62051282101	94487	495627	195	NA	ECCC 2022. Stanley Park Winter Waterbird Surveys, British Columbia, Canada (1995-2019). Stanley Park Winter Waterbird Surveys, British Columbia, Canada (1995-2019) - Open Government Portal [Accessed 1 June 2023]
SB	Sean Boyd	2012	Shoreline Surveys	435408.54416961101	314958	870067	283	NA	ECCC 2022. Stanley Park Winter Waterbird Surveys, British Columbia, Canada (1995-2019). Stanley Park Winter Waterbird Surveys, British Columbia, Canada (1995-2019) - Open Government Portal [Accessed 1 June 2023]
SB	Sean Boyd	2013	Shoreline Surveys	292972.61764705903	94487	870067	272	NA	ECCC 2022. Stanley Park Winter Waterbird Surveys, British Columbia, Canada (1995-2019). Stanley Park Winter Waterbird Surveys, British Columbia, Canada (1995-2019) - Open Government Portal [Accessed 1 June 2023]
SB	Sean Boyd	2014	Shoreline Surveys	131067	94487	261020	288	NA	ECCC 2022. Stanley Park Winter Waterbird Surveys, British Columbia, Canada (1995-2019). Stanley Park Winter Waterbird Surveys, British Columbia, Canada (1995-2019) - Open Government Portal [Accessed 1 June 2023]
SB	Sean Boyd	2015	Shoreline Surveys	131189	94487	261020	265	NA	ECCC 2022. Stanley Park Winter Waterbird Surveys, British Columbia, Canada (1995-2019). Stanley Park Winter Waterbird Surveys, British Columbia, Canada (1995-2019) - Open Government Portal [Accessed 1 June 2023]
SB	Sean Boyd	2016	Shoreline Surveys	131578.35338345901	94487	261020	133	NA	ECCC 2022. Stanley Park Winter Waterbird Surveys, British Columbia, Canada (1995-2019). Stanley Park Winter Waterbird Surveys, British Columbia, Canada (1995-2019) - Open Government Portal [Accessed 1 June 2023]
SB	Sean Boyd	2017	Shoreline Surveys	87154.282051282004	62992	174013	117	NA	ECCC 2022. Stanley Park Winter Waterbird Surveys, British Columbia, Canada (1995-2019). Stanley Park Winter Waterbird Surveys, British Columbia, Canada (1995-2019) - Open Government Portal [Accessed 1 June 2023]
SB	Sean Boyd	2018	Shoreline Surveys	257053	62992	870067	216	NA	ECCC 2022. Stanley Park Winter Waterbird Surveys, British Columbia, Canada (1995-2019). Stanley Park Winter Waterbird Surveys, British Columbia, Canada (1995-2019) - Open Government Portal [Accessed 1 June 2023]
SB	Sean Boyd	2019	Shoreline Surveys	431862.58940397302	314958	870067	151	NA	ECCC 2022. Stanley Park Winter Waterbird Surveys, British Columbia, Canada (1995-2019). Stanley Park Winter Waterbird Surveys, British Columbia, Canada (1995-2019) - Open Government Portal [Accessed 1 June 2023]
SCIM	Sean Cullen and Irene Manley	2000	Marine Surveys	9e+05	9e+05	9e+05	3	NA	Cullen, S. and I. Manley. 2000. Radar inventory of Marbled Murrelets on the Sunshine Coast of British Columbia. Unpubl. Report to BC Ministry of Environment Lands and Parks.
