# Supplementary material for: Predicting marine habitat for marbled murrelets during breeding and nonbreeding seasons in the Salish Sea, British Columbia, Canada
Source: PLoS One. 2025 Jan 16;20(1):e0316946. doi: 10.1371/journal.pone.0316946 (PMC11737741; doi:10.1371/journal.pone.0316946)
Supplement: S2 Table — (CSV) [file pone.0316946.s007.csv]

Breeding Season Dataset:
	s(NESTarea)	s(NESTareaweight)	s(NESTcohweight)	s(NESTcoh)	s(PSL)	s(STREAMdist)	s(Slope)	s(Depth)	s(SHOREdist)	s(Tidal)	s(NPGO)
s(NESTarea)	1	0.64078995	0.617224469	0.807968937	0.239295821	0.628675525	0.208825596	0.163146612	0.284278086	0.484513165	0.152088513
s(NESTareaweight)	0.64078995	1	0.869443305	0.504640711	0.427400046	0.544077285	0.190311912	0.299004229	0.369776012	0.316950819	0.111098528
s(NESTcohweight)	0.617224469	0.869443305	1	0.614591377	0.212952424	0.48110819	0.171458236	0.305776707	0.370262104	0.364551187	0.160685446
s(NESTcoh)	0.807968937	0.504640711	0.614591377	1	0.149085263	0.533073333	0.349611748	0.505522545	0.300345492	0.366190565	0.203396379
s(PSL)	0.239295821	0.427400046	0.212952424	0.149085263	1	0.174192514	0.20323107	0.239952963	0.28593802	0.260404379	0.067252521
s(STREAMdist)	0.628675525	0.544077285	0.48110819	0.533073333	0.174192514	1	0.087265983	0.183121176	0.382492445	0.562132188	0.050854607
s(Slope)	0.208825596	0.190311912	0.171458236	0.349611748	0.20323107	0.087265983	1	0.821464129	0.348243124	0.271974189	0.233333275
s(Depth)	0.163146612	0.299004229	0.305776707	0.505522545	0.239952963	0.183121176	0.821464129	1	0.504663477	0.41499264	0.258914033
s(SHOREdist)	0.284278086	0.369776012	0.370262104	0.300345492	0.28593802	0.382492445	0.348243124	0.504663477	1	0.706787903	0.185171108
s(Tidal)	0.484513165	0.316950819	0.364551187	0.366190565	0.260404379	0.562132188	0.271974189	0.41499264	0.706787903	1	0.081390026
s(NPGO)	0.152088513	0.111098528	0.160685446	0.203396379	0.067252521	0.050854607	0.233333275	0.258914033	0.185171108	0.081390026	1
Nonbreeding Season Dataset:
	s(NESTarea)	s(NESTareaweight)	s(NESTcohweight)	s(NESTcoh)	s(PSL)	s(STREAMdist)	s(Slope)	s(Depth)	s(SHOREdist)	s(Tidal)	s(NPGO)
s(NESTarea)	1	0.606936873	0.659976807	0.716344285	0.234407727	0.578938739	0.361851384	0.379154878	0.383200546	0.391728141	0.088200496
s(NESTareaweight)	0.606936873	1	0.83267648	0.387429918	0.305753597	0.450742478	0.554167394	0.425325949	0.406423822	0.569854405	0.199574931
s(NESTcohweight)	0.659976807	0.83267648	1	0.58574965	0.352277058	0.707508341	0.418191529	0.476165948	0.529384561	0.503718724	0.114075029
s(NESTcoh)	0.716344285	0.387429918	0.58574965	1	0.235408789	0.549076869	0.510023267	0.591824132	0.523716337	0.468663648	0.065096625
s(PSL)	0.234407727	0.305753597	0.352277058	0.235408789	1	0.401041253	0.390555301	0.43184205	0.464057551	0.398838541	0.106764269
s(STREAMdist)	0.578938739	0.450742478	0.707508341	0.549076869	0.401041253	1	0.607187364	0.623506735	0.707724389	0.732908532	0.15045909
s(Slope)	0.361851384	0.554167394	0.418191529	0.510023267	0.390555301	0.607187364	1	0.765240509	0.678583883	0.698128823	0.103591643
s(Depth)	0.379154878	0.425325949	0.476165948	0.591824132	0.43184205	0.623506735	0.765240509	1	0.82988405	0.626003747	0.11540331
s(SHOREdist)	0.383200546	0.406423822	0.529384561	0.523716337	0.464057551	0.707724389	0.678583883	0.82988405	1	0.738904907	0.160708053
s(Tidal)	0.391728141	0.569854405	0.503718724	0.468663648	0.398838541	0.732908532	0.698128823	0.626003747	0.738904907	1	0.072624512
s(NPGO)	0.088200496	0.199574931	0.114075029	0.065096625	0.106764269	0.15045909	0.103591643	0.11540331	0.160708053	0.072624512	1
