# Supplementary material for: Predicting marine habitat for marbled murrelets during breeding and nonbreeding seasons in the Salish Sea, British Columbia, Canada
Source: PLoS One. 2025 Jan 16;20(1):e0316946. doi: 10.1371/journal.pone.0316946 (PMC11737741; doi:10.1371/journal.pone.0316946)
Supplement: S3 Table — Numbers are the EDFs (estimated degrees of freedom); higher numbers indicate relationship is more complex and lower numbers means relationship is approaching linearity. Bolded terms has a P-value less than 0.05 and F represents factor covariates. If no values are displayed, they were selected out of the model. (CSV) [file pone.0316946.s008.csv]

Breeding Season Global Model Output:							Nonbreeding Season Global Model Output:
Covariates	edf	Ref.df	Chi.sq	p-value			Covariates	edf	Ref.df	Chi.sq	p-value
s(Longitude,Latitude)	40.92404781	99	266.7253297	2.00E-16			s(Longitude,Latitude)	53.98291817	99	604.6010548	2.00E-16
s(NESTcohweight)	1.330305228	4	3.869731674	0.004606281			s(NESTcohweight)	5.07E-05	4	1.02E-05	0.766963715
s(NESTarea)	1.048419876	4	1.802299704	0.004276395			s(NESTarea)	0.769562575	4	3.457903872	0.001380001
s(PSL)	2.105169889	4	14.58548329	8.91E-05			s(NESTcoh)	3.86E-05	4	3.54E-05	0.153217435
s(STREAMdist)	0.760958405	4	3.235537509	0.003907423			s(PSL)	2.594034988	4	47.9821508	2.00E-16
s(Slope)	4.91E-05	4	6.79E-06	0.866200816			s(STREAMdist)	0.522242524	4	1.126118096	0.062745839
s(SHOREdist)	0.962637763	4	27.82776036	2.00E-16			s(SHOREdist)	3.106569271	4	110.3607179	2.00E-16
s(Tidal)	1.360753048	4	3.930723598	0.015513762			s(Slope)	0.000101318	4	3.19E-05	0.69159768
s(NPGO)	0.72794141	9	3.263450627	0.105719901			s(Tidal)	1.40461676	4	3.280637927	0.054406126
s(SurveyID)	28.24151968	196	46.13009629	0.000167676			s(NPGO)	0.000222241	9	0.000145997	0.468540696
s(Year)	0.000117718	22	0.000101378	0.539214548			s(SurveyID)	98.37525957	597	380.1872218	0.028332002
Survey Type SS				0.26			s(Year)	11.89415136	22	110.6086598	0.270456549
Inlets ON				0.0904			Survey Type SS				2.37e-0.5
% Deviance explained				41.6			Inlets ON				0.168
							% Deviance Explained				33.4
